# Supplementary material for: Concurrent advanced HIV disease and viral load suppression in a high-burden setting: Findings from the 2015–6 ZIMPHIA survey
Source: PLoS One. 2020 Jun 25;15(6):e0230205. doi: 10.1371/journal.pone.0230205 (PMC7316262; doi:10.1371/journal.pone.0230205)
Supplement: S1 File — (ZIP) [file pone.0230205.s001.zip]

Archive with 1 entries (1 files):
- plos.sas7bdat
